# Supplementary material for: Comparison between Mother, ActiGraph wGT3X-BT, and a hand tally for measuring steps at various walking speeds under controlled conditions
Source: PeerJ. 2016 Dec 22;4:e2799. doi: 10.7717/peerj.2799 (PMC5183161; doi:10.7717/peerj.2799)
Supplement: Supplemental Information 1 [file peerj-04-2799-s001.xlsx]

## Sheet: Ark1
ID	Håndtæl total	Håndtæl 3,2	Håndtæl 4,8	Håndtæl 6,4	Mother total	Mother 3,2	Mother 4,8	Mother 6,4	ctiGraph total	ActiGraph 3,2	ActiGraph 4,8	ActiGraph 6,4	Randomisering	Højde	Vægt	BMI	Taljemål	Alder	Køn
1	672	187	226	259	655	183	223	249	651	174	221	256	0	168	66	23.4	69	24	k
2	684	191	231	262	677	189	228	260	657	172	227	258	1	177	81.6	26	80	27	m
3	703	204	236	263	698	203	233	262	588	115	231	242	1	176	63.8	20.6	74	26	k
4	681	187	228	266	680	186	227	267	636	170	219	247	0	170	64.8	22.4	72	22	k
5	668	182	226	260	644	176	215	253	650	172	223	255	0	171	66.6	22.8	73	27	k
6	786	229	264	293	761	215	261	285	626	95	256	275	0	161	52	20.1	70	29	k
8	742	218	247	277	718	209	243	266	591	111	218	262	1	154.5	57.4	23.9	67	26	k
9	637	172	216	249	629	169	214	246	559	102	212	245	0	173	83.6	27.9	88	25	m
10	717	199	241	277	711	197	239	275	623	141	218	264	1	169.5	63.4	21.9	70	26	k
11	667	189	226	252	653	186	225	242	574	102	223	249	1	179.5	69	21.3	73	34	m
12	689	195	229	265	674	184	227	263	666	178	227	261	0	166.5	67.8	24.3	80	37	k
13	701	196	234	271	694	195	233	266	690	191	232	267	0	167.5	64	22.7	72	25	k
14	655	173	225	257	651	172	223	256	484	88	185	211	1	178	82.6	26.1	91	26	m
15	677	193	230	254	668	192	226	250	520	97	180	243	1	191.5	92	25	83	25	m
16	643	170	224	249	637	169	223	245	606	137	221	248	1	176	65.8	21.2	74	28	k
17	677	185	233	259	663	183	231	249	640	160	226	254	0	166	65.2	23.7	76	28	k
18	691	191	237	263	684	189	234	261	587	98	228	261	1	178.5	68.6	21.4	76	25	m
19	701	197	238	266	695	195	237	263	641	149	233	259	0	163	56.8	21.4	66	27	k
20	618	170	206	242	612	169	209	234	569	122	208	239	0	187	94.2	26.9	91	25	m
21	608	170	206	232	588	163	204	221	510	86	196	228	1	168	61.8	21.9	72	43	m
22	715	201	243	271	707	199	240	268	706	198	240	268	0	162	59.4	22.6	70	33	k
23	683	189	232	262	649	168	231	250	579	94	228	257	0	182.5	79.4	23.7	85	28	m
24	660	192	222	246	650	189	220	241	651	186	220	245	1	181	92	28.3	89	29	m
25	655	183	223	249	643	180	222	241	643	176	220	247	0	173.5	74.2	24.5	78	31	k
26	689	195	230	264	679	195	229	255	660	177	223	260	0	175	78.8	25.7	83	27	m
27	673	188	225	260	643	167	219	257	596	122	219	255	0	161	67.6	26.1	74	25	k
28	663	182	226	255	651	174	223	254	594	119	223	252	1	184	86	25.4	83	27	m
29	672	194	224	254	663	188	223	252	603	132	221	250	0	179	70.8	22.1	80	28	m
30	680	191	234	255	677	191	232	254	661	177	231	253	1	174	69.2	22.9	79	27	m
31	591	159	199	233	575	156	187	232	533	108	195	230	0	192	84.6	22.8	80	27	m
